# Supplementary material for: Non-Histone Lysine Crotonylation Is Involved in the Regulation of White Fat Browning
Source: Int J Mol Sci. 2022 Oct 22;23(21):12733. doi: 10.3390/ijms232112733 (PMC9658748; doi:10.3390/ijms232112733)
Supplement: Supplementary file 1 [file ijms-23-12733-s001.zip]

Archive with 1 entries (1 files):
- ijms-1921775-supplementary.pdf
